# Supplementary material for: Engineering of HIV-1 neutralizing antibody CAP256V2LS for manufacturability and improved half life
Source: Sci Rep. 2022 Oct 25;12:17876. doi: 10.1038/s41598-022-22435-2 (PMC9596707; doi:10.1038/s41598-022-22435-2)
Supplement: Supplementary file 2 — Supplementary Table S1. [file 41598_2022_22435_MOESM2_ESM.xlsx]

## Sheet: Table S1A, 208 multiclade, IC50
Table S1A. Neutralization IC50 (mg/ml) For a Multi-clade panel of 208 Env-Pseudoviruses
Virus ID	Clade	CAP256-VRC26.25	CAP256-VRC26.25.K100mA	CAP256V2LS	PGDM1400	PGDM1400-LS	10-1074	PGT121	PGT121.414.LS	3BNC117	N6	N6-LS	VRC01	VRC01LS	VRC07-523-LS		CAP256V2LS + VRC07-523-LS
0260.v5.c36	A	>50	>50	3.06	0.018	0.0275	0.179	0.0586667	0.028	0.164	0.171	0.154	0.4454	0.312	0.165		0.165		<0.001
0330.v4.c3	A	0.011	0.017	0.004	0.004	0.003	0.054	0.0596667	0.034	0.042	0.057	0.09	0.0828	0.062	0.095		0.004		.001-.01
0439.v5.c1	A	>50	>50	>50	37.8	35.1	>50	>50	>50	0.175	0.108	0.069	0.1734	0.148	0.1375		0.1375		.01-.100
3365.v2.c20	A	>50	0.015	0.008	0.019	0.033	0.083	0.112333	0.049	0.026	0.032	0.016	0.0682	0.059	0.0335		0.008		.100-1.00
3415.v1.c1	A	>50	1.07	0.28	0.075	0.181	>50	>50	>50	0.065	0.053	0.026	0.0956	0.087	0.0495		0.0495		1.00-10.0
3718.v3.c11	A	0.044	0.018	0.004	0.004	0.004	>50	0.559	>50	>50	0.033	0.019	0.3806	0.393	0.0385		0.004		10-50
398-F1_F6_20	A	>50	>50	>50	>50	>50	0.013	0.0223333	0.01	0.09	0.029	0.035	0.2238	0.209	0.0645		0.0645		>50
BB201.B42	A	0.001	0.0005	0.0002	0.0009	0.0007	0.012	0.00933333	0.007	4.63	0.187	0.117	0.2608	0.222	0.144		0.0002		mg/ml
BB539.2B13	A	0.005	0.003	0.001	0.01	0.011	>50	>50	>50	0.111	0.025	0.022	0.1164	0.089	0.0245		0.001
BG505.W6M.C2	A	0.002	0.001	0.0007	0.004	0.0045	>50	0.0513333	10.2	0.026	0.042	0.039	0.0672	0.058	0.037		0.0007
BI369.9A	A	0.002	0.002	0.0006	0.004	0.006	0.05	0.0283333	0.01	0.12	0.176	0.078	0.236	0.138	0.083		0.0006
BS208.B1	A	0.001	0.0009	0.0003	0.002	0.002	>50	>50	>50	0.009	0.019	0.011	0.0338	0.029	0.0115		0.0003
KER2008.12	A	0.014	0.009	0.001	0.001	0.001	0.179	0.553	11.5	0.268	0.468	0.303	0.5954	0.618	0.399		0.001
KER2018.11	A	0.001	0.001	0.0004	0.003	0.0015	>50	>50	>50	0.28	0.279	0.104	0.551	0.431	0.24		0.0004
KNH1209.18	A	0.91	2.53	0.515	20.8	>50	0.013	0.0116667	0.008	0.03	0.092	0.056	0.128	0.066	0.101		0.101
MB201.A1	A	>50	>50	>50	0.228	0.283	>50	0.00933333	0.068	0.692	0.151	0.08	0.1982	0.142	0.116		0.116
MB539.2B7	A	0.747	>50	1.82	0.012	0.0095	>50	>50	>50	0.101	0.231	0.108	0.4696	0.336	0.235		0.235
MI369.A5	A	0.005	0.004	0.001	0.009	0.0055	0.059	0.0506667	0.029	0.148	0.149	0.274	0.3914	0.36	0.287		0.001
MS208.A1	A	0.003	0.004	0.0008	0.015	0.0165	>50	>50	>50	0.086	0.162	0.056	0.2196	0.167	0.0805		0.0008
Q23.17	A	0.002	0.0004	0.0008	0.0009	0.0015	0.011	0.0106667	0.006	0.016	0.055	0.067	0.0854	0.081	0.065		0.0008
Q259.17	A	0.005	0.002	0.001	0.034	0.0745	>50	>50	>50	0.034	0.289	0.279	0.0856	0.052	0.0305		0.001
Q769.d22	A	>50	>50	>50	0.003	0.0035	>50	>50	>50	0.018	0.021	0.027	0.0418	0.032	0.0255		0.0255
Q769.h5	A	>50	>50	>50	0.002	0.003	>50	>50	>50	0.018	0.038	0.051	0.0654	0.04	0.0405		0.0405
Q842.d12	A	0.008	0.014	0.011	0.001	0.0015	>50	0.0216667	0.027	0.01	0.014	0.016	0.0336	0.039	0.019		0.011
QH209.14M.A2	A	>50	>50	>50	0.089	0.0575	>50	>50	>50	0.035	0.019	0.013	0.0456	0.029	0.025		0.025
RW020.2	A	>50	>50	22.4	0.016	0.0095	0.005	0.01	0.003	0.046	0.069	0.073	0.276	0.222	0.0815		0.0815
UG037.8	A	>50	>50	>50	0.078	0.1	0.149	0.092	0.027	0.027	0.084	0.038	0.1094	0.068	0.047		0.047
246-F3.C10.2	AC	0.019	0.008	0.009	0.003	0.005	>50	>50	>50	0.113	0.055	0.057	0.2978	0.208	0.1325		0.009
3301.V1.C24	AC	0.004	0.003	0.001	0.04	0.053	0.023	0.0216667	0.013	0.038	0.021	0.011	0.121	0.094	0.028		0.001
3589.V1.C4	AC	>50	>50	17.9	>50	>50	>50	>50	>50	0.045	0.045	0.023	0.0704	0.063	0.04		0.04
6540.v4.c1	AC	0.009	0.003	0.002	0.005	0.006	>50	>50	>50	>50	0.07	0.066	>50	>50	>50		0.002
6545.V4.C1	AC	0.009	0.004	0.002	0.004	0.007	>50	>50	>50	>50	>50	12.2	>50	>50	>50		0.002
0815.V3.C3	ACD	>50	>50	>50	>50	>50	0.065	0.0323333	0.018	0.018	0.031	0.018	0.0344	0.033	0.0175		0.0175
6095.V1.C10	ACD	0.003	0.002	0.001	0.011	0.0155	>50	1.98	>50	0.427	0.355	0.257	0.7826	0.547	0.2395		0.001
3468.V1.C12	AD	>50	>50	>50	>50	>50	0.012	0.0763333	0.025	0.075	0.029	0.015	0.0594	0.045	0.0305		0.0305
Q168.a2	AD	0.003	0.003	0.001	0.003	0.002	>50	>50	>50	0.051	0.072	0.065	0.1116	0.088	0.0645		0.001
Q461.e2	AD	0.046	0.039	0.005	0.161	0.1615	>50	>50	>50	0.16	0.428	0.297	0.766	0.624	0.2395		0.005
620345.c1	AE	0.013	0.006	0.002	0.565	1.284	>50	>50	>50	>50	3.88	2.23	>50	>50	>50		0.002
BJOX009000.02.4	AE	18.8	>50	>50	0.177	0.24	>50	0.750667	>50	0.423	0.388	0.34	1.658	1.21	0.467		0.467
BJOX010000.06.2	AE	>50	>50	>50	4.26	16.07	>50	>50	>50	1.76	0.689	0.766	6.99	5.95	1.105		1.105
BJOX025000.01.1	AE	>50	>50	>50	0.055	0.045	>50	>50	>50	0.083	0.072	0.04	5.494	4.41	0.1165		0.1165
BJOX028000.10.3	AE	>50	>50	>50	0.061	0.071	>50	>50	>50	0.017	0.007	0.006	0.1572	0.228	0.0135		0.0135
C1080.c3	AE	0.003	0.002	0.0005	0.0007	0.00055	>50	>50	>50	0.203	0.257	0.194	1.6618	1.17	0.2575		0.0005
C2101.c1	AE	>50	>50	>50	0.01	0.009	>50	>50	>50	0.053	0.085	0.067	0.1934	0.214	0.0965		0.0965
C3347.c11	AE	>50	1.3	2.01	0.024	0.0195	>50	>50	>50	0.035	0.02	0.015	0.101	0.116	0.05		0.05
C4118.09	AE	0.002	0.0008	0.0005	0.003	0.002	>50	>50	>50	0.069	0.073	0.064	0.2064	0.139	0.049		0.0005
CM244.ec1	AE	0.043	0.109	0.003	0.0004	0.0003	>50	>50	>50	0.091	0.025	0.011	0.1354	0.155	0.0205		0.003
CNE3	AE	>50	>50	>50	0.045	0.0605	>50	>50	>50	0.134	0.059	0.021	1.666	1.43	0.2455		0.2455
CNE5	AE	0.002	0.001	0.0003	0.0009	0.001	>50	>50	>50	0.165	0.1	0.058	0.3154	0.262	0.0875		0.0003
CNE55	AE	0.002	0.002	0.0006	0.006	0.0045	>50	>50	>50	0.079	0.126	0.067	0.3548	0.383	0.0935		0.0006
CNE56	AE	>50	>50	>50	9.02	9.42	>50	>50	>50	0.075	0.133	0.082	0.4544	0.572	0.1215		0.1215
CNE59	AE	>50	>50	>50	0.002	0.002	>50	>50	>50	0.11	0.22	0.186	0.825	0.624	0.1185		0.1185
CNE8	AE	0.019	0.017	0.005	0.004	0.004	>50	>50	>50	0.076	0.071	0.145	0.49	0.246	0.0635		0.005
M02138	AE	24.7	39.8	>50	0.29	0.2775	>50	>50	>50	0.309	0.483	0.13	1.0636	0.716	0.2735		0.2735
R1166.c1	AE	>50	>50	>50	0.587	0.6325	>50	>50	>50	0.129	0.247	0.245	0.9166	0.709	0.2825		0.2825
R2184.c4	AE	0.022	0.004	0.002	0.007	0.0045	>50	>50	>50	0.042	0.056	0.043	0.1056	0.052	0.0455		0.002
R3265.c6	AE	>50	>50	>50	0.015	0.014	>50	>50	>50	0.336	0.096	0.092	0.5638	0.424	0.1185		0.1185
TH023.6	AE	>50	>50	13.2	0.01	0.01	>50	>50	>50	0.033	0.027	0.004	1.0604	1.18	0.014		0.014
TH966.8	AE	0.018	0.006	0.003	0.004	0.0035	>50	>50	>50	0.123	0.1	0.074	0.4892	0.428	0.1035		0.003
TH976.17	AE	0.056	0.074	0.05	>50	>50	>50	>50	>50	0.061	0.105	0.039	0.3416	0.185	0.0615		0.05
235-47	AG	0.117	0.05	0.068	0.01	0.0095	0.041	0.131667	0.116	0.039	0.02	0.018	0.0542	0.039	0.0215		0.0215
242-14	AG	0.002	0.001	0.0009	0.004	0.0055	>50	>50	>50	>50	0.785	0.539	>50	>50	0.2305		0.0009
263-8	AG	0.014	0.004	0.002	0.016	0.0275	0.302	0.483667	0.365	0.031	0.045	0.037	0.1962	0.183	0.0565		0.002
269-12	AG	0.19	0.677	0.347	0.673	1.8	0.061	0.128333	0.143	0.118	0.072	0.082	0.2956	0.28	0.076		0.076
271-11	AG	>50	0.061	0.122	0.008	0.028	>50	>50	>50	0.017	0.037	0.028	0.0774	0.062	0.024		0.024
928-28	AG	0.006	0.005	0.001	0.062	0.095	0.601	5.76	>50	0.171	0.136	0.12	0.5784	0.442	0.141		0.001
DJ263.8	AG	0.006	0.003	0.001	0.003	0.0065	0.085	0.0576667	0.051	0.031	0.071	0.049	0.1024	0.064	0.0085		0.001
T250-4	AG	0.0008	0.0005	0.0002	0.0006	0.00055	0.003	0.00433333	0.004	>50	0.029	0.019	>50	>50	>50		0.0002
T251-18	AG	>50	>50	>50	4.5	7.205	0.434	3.05	6.72	0.227	0.64	0.415	3.836	2.49	0.503		0.503
T253-11	AG	0.022	0.013	0.009	0.011	0.0135	2.42	>50	>50	0.103	0.171	0.075	0.34	0.244	0.0765		0.009
T255-34	AG	>50	>50	>50	0.012	0.0715	>50	2.04267	>50	0.052	0.097	0.062	0.4584	0.464	0.0775		0.0775
T257-31	AG	0.002	0.001	0.0006	0.003	0.004	>50	>50	>50	0.087	0.366	0.16	1.544	1.23	0.4315		0.0006
T266-60	AG	0.073	0.159	0.091	0.531	0.871	0.233	0.143333	0.084	0.196	0.277	0.202	2.13	1.93	0.345		0.091
T278-50	AG	10.4	>50	0.511	0.173	0.1335	0.188	>50	>50	>50	>50	>50	>50	>50	>50		0.511
T280-5	AG	0.052	1.4	0.256	0.443	0.262	0.013	0.016	0.008	0.02	0.024	0.016	0.0428	0.03	0.0135		0.0135
T33-7	AG	>50	0.027	0.05	0.006	0.0095	>50	>50	>50	0.009	0.015	0.009	0.0236	0.016	0.0095		0.0095
3988.25	B	0.048	0.045	0.021	0.059	0.06	0.015	0.0126667	0.008	>50	0.162	0.101	0.4616	0.409	0.104		0.021
5768.04	B	>50	>50	>50	0.043	0.057	1.41	0.118333	9.25	0.206	0.121	0.137	0.424	0.392	0.1075		0.1075
6101.10	B	>50	>50	>50	>50	>50	0.02	0.0123333	0.007	0.025	0.016	0.017	0.0668	0.038	0.023		0.023
6535.3	B	>50	>50	>50	>50	>50	0.013	0.00633333	0.006	0.72	0.225	0.113	2.528	1.79	0.163		0.163
7165.18	B	>50	>50	>50	1.24	1.505	0.07	0.0363333	0.015	4.38	1.71	1.58	30.95	22.3	1.83		1.83
45_01dG5	B	0.136	5.89	0.504	0.074	0.071	0.019	0.011	0.006	0.005	0.006	0.01	0.0372	0.025	0.0165		0.0165
89.6.DG	B	49.9	1.6	2.11	>50	>50	0.019	0.0336667	0.017	0.115	0.183	0.133	1.31	1.01	0.2455		0.2455
AC10.29	B	0.111	>50	2.28	0.102	0.107	0.032	0.067	0.029	4.92	0.45	0.289	1.8046	0.997	0.333		0.333
ADA.DG	B	>50	>50	>50	0.108	0.1055	0.041	0.0333333	0.017	0.093	0.275	0.163	0.5844	0.482	0.163		0.163
Bal.01	B	>50	>50	>50	0.137	0.2765	0.032	0.0113333	0.011	0.017	0.036	0.038	0.1128	0.09	0.022		0.022
BaL.26	B	>50	>50	>50	0.077	0.309	0.026	0.0226667	0.017	0.01	0.023	0.019	0.0474	0.035	0.0125		0.0125
BG1168.01	B	>50	>50	>50	>50	>50	>50	>50	>50	0.138	0.106	0.078	0.5492	0.364	0.1365		0.1365
BL01.DG	B	>50	>50	>50	>50	>50	3.41	19.55	>50	>50	>50	>50	>50	>50	>50		>50
BR07.DG	B	>50	>50	>50	>50	>50	0.095	0.132	0.156	0.229	0.472	0.117	1.58	1.45	0.3855		0.3855
BX08.16	B	0.005	0.004	0.001	0.02	0.0305	0.008	0.00933333	0.005	0.081	0.1	0.117	0.3304	0.273	0.069		0.001
CAAN.A2	B	>50	>50	>50	>50	>50	0.016	0.0193333	0.014	0.579	0.289	0.239	1.149	0.888	0.2		0.2
CNE10	B	>50	>50	>50	>50	>50	0.015	0.0193333	0.01	0.096	0.155	0.089	0.7562	0.768	0.155		0.155
CNE12	B	>50	>50	>50	>50	>50	0.019	0.0153333	0.013	0.06	0.19	0.183	0.703	0.726	0.238		0.238
CNE14	B	>50	>50	>50	>50	>50	0.011	0.0103333	0.006	0.027	0.064	0.042	0.3166	0.342	0.064		0.064
CNE4	B	>50	>50	>50	>50	>50	0.15	1.90333	>50	0.15	0.24	0.163	0.7332	0.673	0.1655		0.1655
CNE57	B	>50	>50	>50	>50	>50	0.045	0.0283333	0.019	0.11	0.165	0.117	0.5316	0.619	0.1415		0.1415
HO86.8	B	>50	>50	>50	0.051	0.038	>50	>50	>50	>50	1.86	3.01	>50	>50	>50		>50
HT593.1	B	>50	>50	>50	0.456	0.5225	0.96	>50	>50	0.204	0.194	0.205	0.5308	0.306	0.0845		0.0845
HXB2.DG	B	>50	>50	>50	>50	>50	0.667	>50	>50	0.042	0.011	0.01	0.0496	0.05	0.0145		0.0145
JRCSF.JB	B	>50	>50	>50	0.007	0.011	0.036	0.0563333	0.028	0.032	0.162	0.178	0.3498	0.311	0.0845		0.0845
JRFL.JB	B	>50	>50	>50	>50	>50	0.026	0.0396667	0.025	0.005	0.009	0.005	0.0424	0.03	0.0095		0.0095
MN.3	B	>50	>50	>50	>50	>50	0.673	>50	>50	>50	0.009	0.006	0.0342	0.023	0.0045		0.0045
PVO.04	B	0.065	0.425	0.09	1.29	1.035	0.14	0.189	0.078	0.065	0.244	0.16	0.508	0.386	0.12		0.09
QH0515.01	B	>50	>50	>50	>50	>50	0.301	2.83	44.8	0.293	0.326	0.458	1.148	0.875	0.6505		0.6505
QH0692.42	B	>50	>50	>50	>50	>50	0.198	0.972	0.632	0.264	0.579	1.04	1.584	1.36	1.0185		1.0185
REJO.67	B	>50	>50	>50	0.003	0.0025	>50	1.95667	>50	0.064	0.041	0.034	0.103	0.092	0.0265		0.0265
RHPA.7	B	>50	>50	>50	0.416	0.3055	0.058	0.0356667	0.019	0.022	0.026	0.017	0.0636	0.041	0.026		0.026
SC422.8	B	>50	>50	>50	0.737	0.62	0.095	0.114667	0.081	0.055	0.118	0.08	0.1424	0.095	0.078		0.078
SF162.LS	B	>50	>50	19	>50	>50	0.008	0.00733333	0.004	0.045	0.072	0.066	0.2848	0.19	0.0485		0.0485
SS1196.01	B	>50	>50	>50	0.22	0.4425	0.009	0.0123333	0.005	0.061	0.132	0.091	0.2548	0.234	0.0765		0.0765
THRO.18	B	>50	>50	>50	0.07	0.084	>50	>50	>50	2.63	1.93	1.17	4.392	3.31	0.9435		0.9435
TRJO.58	B	>50	>50	>50	>50	>50	0.193	1.63333	1.57	0.131	0.147	0.117	0.1282	0.097	0.0675		0.0675
TRO.11	B	>50	>50	>50	0.616	0.7315	0.034	0.0203333	0.014	0.059	0.152	0.115	0.6194	0.384	0.1065		0.1065
WITO.33	B	>50	>50	>50	0.004	0.003	0.253	0.479	0.135	0.028	0.076	0.052	0.1402	0.069	0.0705		0.0705
X2278.C2.B6	B	0.005	0.01	0.002	0.012	0.0155	0.032	0.026	0.014	0.026	0.033	0.025	0.1212	0.098	0.0285		0.002
YU2.DG	B	>50	>50	>50	0.224	0.2745	0.1	0.0396667	0.035	0.015	0.028	0.044	0.0666	0.036	0.0255		0.0255
BJOX002000.03.2	BC	0.002	0.002	0.0009	0.005	0.0105	0.012	0.026	0.015	>50	0.07	0.061	>50	>50	0.484		0.0009
CH038.12	BC	0.003	0.002	0.001	>50	>50	0.02	0.0113333	0.006	>50	0.115	0.092	0.3328	0.276	0.056		0.001
CH070.1	BC	0.004	0.0006	0.0004	0.0006	0.0007	0.032	0.0136667	0.005	10.8	0.143	0.099	7.56	7.33	0.114		0.0004
CH117.4	BC	0.0004	0.0001	6e-05	0.001	0.0005	>50	>50	>50	3.46	0.043	0.05	0.1054	0.098	0.022		6e-05
CH119.10	BC	0.019	0.027	0.019	0.146	0.142	0.017	0.0313333	0.016	4.4	0.066	0.055	0.8288	0.73	0.066		0.019
CH181.12	BC	0.0005	0.0002	0.0001	0.002	0.0004	0.057	0.0313333	0.016	0.113	0.096	0.075	0.4446	0.732	0.1645		0.0001
CNE15	BC	1.27	0.662	1.91	0.004	0.002	>50	6.645	>50	>50	0.06	0.028	0.151	0.137	0.028		0.028
CNE19	BC	0.001	0.0005	0.0003	0.002	0.002	0.103	0.00933333	0.958	0.03	0.038	0.028	0.2146	0.232	0.0525		0.0003
CNE20	BC	0.005	0.004	0.001	0.004	0.003	0.007	0.005	0.002	>50	0.028	0.009	10.954	9.81	0.027		0.001
CNE21	BC	0.001	0.0007	0.0003	0.002	0.001	0.049	0.0143333	0.012	9.87	0.066	0.028	0.3102	0.278	0.054		0.0003
CNE40	BC	0.02	0.077	0.034	0.505	0.713	0.446	0.281	0.491	0.19	0.019	0.016	0.4848	0.409	0.061		0.034
CNE7	BC	0.005	0.003	0.002	0.026	0.026	0.108	0.0476667	0.04	>50	0.069	0.063	0.3972	0.35	0.0635		0.002
286.36	C	0.008	0.003	0.001	0.011	0.007	0.006	0.012	0.008	0.031	0.121	0.052	0.393	0.284	0.1155		0.001
288.38	C	>50	>50	>50	0.727	3.201	0.021	0.016	0.012	0.219	0.366	0.206	1.804	1.59	0.287		0.287
0013095-2.11	C	0.044	0.008	0.006	0.003	0.0035	4.22	>50	>50	0.371	0.054	0.051	0.1266	0.105	0.0295		0.006
001428-2.42	C	3.01	0.16	0.119	0.002	0.0025	0.061	0.0336667	0.028	0.01	0.012	0.01	0.0224	0.014	0.0065		0.0065
0077_V1.C16	C	0.005	0.003	0.001	0.016	0.0295	>50	>50	>50	>50	0.068	0.049	1.1772	0.806	0.128		0.001
00836-2.5	C	>50	>50	>50	0.044	0.0405	>50	>50	>50	>50	0.012	0.01	0.1834	0.168	0.0085		0.0085
0921.V2.C14	C	0.001	0.0007	0.0003	0.004	0.004	>50	>50	>50	0.193	0.119	0.074	0.2766	0.206	0.0725		0.0003
16055-2.3	C	0.001	0.0009	0.0003	0.002	0.0025	>50	0.312	>50	6.25	0.036	0.025	0.087	0.078	0.033		0.0003
16845-2.22	C	>50	>50	>50	>50	>50	0.828	2.72333	6.9	>50	0.608	0.469	3.754	2.56	0.7305		0.7305
16936-2.21	C	0.003	0.003	0.0007	0.222	0.6785	0.008	0.011	0.004	0.132	0.078	0.057	0.2078	0.124	0.037		0.0007
25710-2.43	C	0.002	0.0008	0.0006	0.003	0.004	0.06	0.0226667	0.019	0.18	0.083	0.099	0.487	0.483	0.192		0.0006
25711-2.4	C	>50	>50	>50	0.514	1.0885	0.023	0.0173333	0.015	>50	0.087	0.1	0.535	0.514	0.1345		0.1345
25925-2.22	C	0.002	0.0008	0.0005	0.002	0.0025	0.019	0.045	0.026	0.142	0.129	0.121	0.61	0.492	0.1035		0.0005
26191-2.48	C	0.002	0.001	0.001	0.006	0.0135	0.072	0.085	0.03	0.07	0.093	0.058	0.1964	0.223	0.0735		0.001
3168.V4.C10	C	>50	>50	16.1	0.172	0.165	0.531	0.446333	0.262	0.085	0.153	0.082	0.175	0.097	0.0805		0.0805
3637.V5.C3	C	>50	>50	>50	>50	>50	>50	>50	>50	>50	0.331	0.127	2.98	2.75	0.37		0.37
3873.V1.C24	C	0.004	0.004	0.002	0.006	0.0065	0.093	0.045	0.033	6.95	0.117	0.169	1.0792	0.858	0.3185		0.002
426c	C	>50	>50	>50	>50	>50	0.064	>50	>50	0.246	0.256	0.233	1.858	1.28	0.451		0.451
6322.V4.C1	C	0.004	0.003	0.0009	0.011	0.011	>50	>50	>50	>50	0.069	0.079	>50	>50	0.0665		0.0009
6471.V1.C16	C	>50	>50	>50	>50	>50	0.559	>50	>50	>50	>50	>50	>50	>50	>50		>50
6631.V3.C10	C	>50	>50	>50	>50	>50	0.21	>50	>50	>50	0.115	0.109	>50	>50	0.2835		0.2835
6644.V2.C33	C	>50	>50	>50	>50	>50	0.038	0.037	0.07	0.081	0.102	0.077	0.2936	0.214	0.0635		0.0635
6785.V5.C14	C	0.003	0.002	0.0007	0.008	0.0085	0.031	0.0503333	0.022	0.146	0.293	0.114	0.462	0.183	0.161		0.0007
6838.V1.C35	C	0.003	0.002	0.0009	0.011	0.025	>50	0.0613333	22.7	0.219	0.065	0.059	0.3582	0.247	0.0675		0.0009
96ZM651.02	C	0.839	11.2	0.353	0.209	0.3	0.033	0.0213333	0.011	0.322	0.109	0.058	0.8236	0.259	0.1145		0.1145
BR025.9	C	1.47	1.07	0.885	0.003	0.003	0.007	0.00966667	0.004	>50	0.047	0.017	0.3778	0.27	0.031		0.031
CAP210.E8	C	0.002	0.002	0.001	0.015	0.0115	>50	4.27667	>50	7.75	>50	16.1	>50	>50	1.22		0.001
CAP244.D3	C	>50	>50	>50	4.92	5.44	>50	>50	>50	0.224	0.168	0.069	0.9994	0.816	0.1615		0.1615
CAP256.206.C9	C	0.002	0.001	0.0008	0.005	0.0035	0.027	0.02	0.008	0.359	0.194	0.064	0.6492	0.627	0.2845		0.0008
CAP45.G3	C	0.001	0.0004	0.0003	0.002	0.00095	>50	0.866	>50	1.81	0.067	0.036	6.09	7.92	0.0935		0.0003
Ce1176.A3	C	0.065	0.006	0.012	0.369	0.0855	0.092	0.0243333	0.014	0.453	0.334	0.354	3.116	2.65	0.381		0.012
Ce703010217.B6	C	0.01	0.005	0.003	0.005	0.004	0.011	0.007	0.002	0.05	0.034	0.039	0.2484	0.169	0.081		0.003
CNE30	C	>50	>50	>50	>50	>50	0.363	0.114	0.071	0.356	0.253	0.169	0.8632	0.746	0.2245		0.2245
CNE31	C	>50	>50	>50	0.199	0.265	0.372	0.653667	0.85	7.2	0.394	0.241	1.0494	0.767	0.1605		0.1605
CNE53	C	>50	>50	>50	0.043	0.0325	0.029	0.0263333	0.014	0.109	0.068	0.052	0.114	0.109	0.023		0.023
CNE58	C	0.001	0.0009	0.0005	0.002	0.002	0.119	9.34	>50	0.658	0.029	0.022	0.2098	0.261	0.0525		0.0005
DU123.06	C	0.018	0.007	0.003	0.014	0.0125	0.098	0.0476667	0.029	0.49	0.081	0.072	5.066	6.81	0.1215		0.003
DU151.02	C	0.002	0.002	0.0005	0.007	0.008	0.014	0.0116667	0.009	>50	0.068	0.055	11.934	7.43	0.1105		0.0005
DU156.12	C	0.004	0.003	0.001	0.005	0.006	0.027	0.0146667	0.009	0.062	0.016	0.017	0.0942	0.09	0.02		0.001
DU172.17	C	>50	>50	>50	1.94	2.355	0.1	0.065	0.074	0.6	0.04	0.056	>50	>50	0.184		0.184
DU422.01	C	0.018	0.008	0.003	>50	>50	0.088	0.062	0.048	>50	0.046	0.059	>50	>50	4.845		0.003
MW965.26	C	0.063	0.064	0.023	0.065	0.0415	0.014	0.018	5.66	0.026	0.013	0.007	0.0446	0.029	0.013		0.013
SO18.18	C	0.001	0.0008	0.0007	0.001	0.0015	0.011	0.00533333	0.005	0.041	0.014	0.02	0.0408	0.087	0.0185		0.0007
TV1.29	C	0.493	0.082	0.003	0.002	0.00095	0.664	0.145667	0.07	>50	>50	>50	>50	>50	2.05		0.003
TZA125.17	C	0.006	0.004	0.0008	0.039	0.036	1.21	1.45	>50	>50	1.56	0.55	>50	>50	2.895		0.0008
TZBD.02	C	0.009	0.005	0.001	0.011	0.008	0.035	0.0256667	0.011	6.45	0.061	0.02	0.1112	0.082	0.0135		0.001
ZA012.29	C	2.25	>50	>50	1.31	3.3	0.021	0.0116667	0.009	0.119	0.041	0.027	0.2972	0.192	0.0695		0.0695
ZM106.9	C	0.006	0.004	0.001	0.011	0.0085	0.018	0.0126667	0.011	0.162	0.044	0.054	0.2386	0.133	0.063		0.001
ZM109.4	C	0.006	0.003	0.001	0.016	0.0315	>50	1.95667	>50	0.186	0.09	0.079	0.1518	0.115	0.0555		0.001
ZM135.10a	C	>50	>50	>50	>50	>50	0.113	0.748	2.07	0.122	0.225	0.255	1.288	1.23	0.1115		0.1115
ZM176.66	C	0.001	0.0007	0.0003	0.002	0.002	0.305	4.1	7.01	>50	0.015	0.008	0.0504	0.039	0.009		0.0003
ZM197.7	C	0.008	0.004	0.001	0.071	0.068	>50	>50	>50	0.361	0.178	0.134	0.6026	0.389	0.2625		0.001
ZM214.15	C	0.011	0.005	0.003	>50	>50	0.522	0.392333	0.329	0.338	0.178	0.175	1.2016	0.876	0.291		0.003
ZM215.8	C	>50	0.009	0.006	0.001	0.002	0.038	0.0306667	0.013	0.045	0.091	0.102	0.4008	0.175	0.0745		0.006
ZM233.6	C	0.0009	0.0007	0.0002	0.001	0.001	0.112	0.731333	5.68	0.396	0.125	0.245	3.366	1.15	0.1755		0.0002
ZM249.1	C	0.005	0.002	0.0007	0.013	0.0215	>50	>50	>50	0.107	0.031	0.03	0.1098	0.067	0.0425		0.0007
ZM53.12	C	0.002	0.001	0.0005	0.003	0.0035	>50	0.00266667	0.065	0.297	0.256	0.284	1.2	0.78	0.3285		0.0005
ZM55.28a	C	0.017	0.011	0.004	0.031	0.0275	0.055	0.0806667	0.033	0.088	0.035	0.02	0.2934	0.244	0.05		0.004
3326.V4.C3	CD	0.001	0.0007	0.0003	0.003	0.004	>50	>50	>50	>50	0.005	0.003	0.0752	0.039	0.006		0.0003
3337.V2.C6	CD	0.0005	0.0004	0.0002	>50	>50	0.057	1.38967	>50	0.018	0.021	0.01	0.0978	0.061	0.0355		0.0002
3817.v2.c59	CD	>50	>50	>50	>50	>50	0.248	22.2	12.6	0.139	0.293	0.278	>50	>50	0.257		0.257
191821.E6.1	D	0.006	0.004	0.001	0.048	0.0675	>50	>50	>50	0.168	0.211	0.205	0.6216	0.341	0.11		0.001
231965.c1	D	1.32	1.11	0.768	0.016	0.0145	>50	>50	>50	0.065	0.08	0.063	0.489	0.351	0.0505		0.0505
247-23	D	0.002	0.001	0.0008	0.004	0.006	>50	>50	>50	0.043	0.181	0.169	2.452	2.33	3.105		0.0008
3016.v5.c45	D	0.002	0.001	0.0006	4.3	>50	>50	>50	>50	0.7	0.035	0.021	0.106	0.073	0.0565		0.0006
57128.vrc15	D	0.129	0.103	0.02	0.025	0.047	0.288	1.266	15.5	0.58	0.72	0.382	>50	>50	0.7375		0.02
6405.v4.c34	D	>50	>50	>50	>50	>50	0.045	0.042	0.028	0.138	0.136	0.138	1.816	1.27	0.226		0.226
A03349M1.vrc4a	D	0.021	0.02	0.004	0.106	0.11	0.071	0.0746667	0.124	0.622	1.15	0.74	4.564	1.85	0.951		0.004
A07412M1.vrc12	D	0.007	0.005	0.002	0.057	0.019	0.017	0.042	0.165	0.051	0.08	0.075	0.1454	0.103	0.1185		0.002
NKU3006.ec1	D	>50	>50	>50	>50	>50	>50	>50	>50	0.102	0.388	0.343	0.5422	0.46	0.32		0.32
UG021.16	D	>50	>50	>50	>50	>50	0.039	0.916333	2.34	0.25	0.071	0.058	0.5112	0.377	0.071		0.071
UG024.2	D	0.166	0.139	0.025	0.592	0.408	1.11	>50	>50	0.079	0.041	0.09	0.2792	0.297	0.095		0.025
P0402.c2.11	G	0.002	0.003	0.001	0.017	0.016	0.014	0.0123333	0.008	0.059	0.058	0.04	0.1654	0.1	0.036		0.001
P1981.C5.3	G	0.003	0.003	0.0008	0.076	0.1805	0.006	0.007	0.003	0.445	0.232	0.15	0.3264	0.262	0.075		0.0008
X1193.c1	G	0.032	0.092	0.012	0.187	0.164	0.139	0.0456667	0.021	0.085	0.11	0.052	0.1672	0.107	0.0585		0.012
X1254.c3	G	>50	>50	>50	37.5	>50	0.083	0.0346667	0.033	0.067	0.033	0.046	0.0544	0.028	0.0495		0.0495
X1632.S2.B10	G	0.003	0.001	0.0006	0.005	0.007	>50	>50	>50	0.911	0.084	0.078	0.1608	0.056	0.024		0.0006
X2088.c9	G	>50	>50	>50	>50	>50	0.008	0.00633333	0.004	>50	0.063	0.07	>50	>50	>50		>50
X2131.C1.B5	G	0.007	0.007	0.002	0.079	0.064	0.01	0.013	0.008	0.32	0.14	0.125	0.5458	0.418	0.1025		0.002
SIVmac251.30.SG3	NA	>50	>50	>50	>50	>50	>50	>50	>50	>50	>50	>50	>50	>50	>50		>50
SVA.MLV	NA	>50	>50	>50	>50	>50	>50	>50	>50	>50	>50	>50	>50	>50	>50		>50
		CAP256-VRC26.25	CAP256-VRC26.25.K100mA	CAP256V2LS	PGDM1400	PGDM1400-LS	10-1074	PGT121	PGT121.414.LS	3BNC117	N6	N6-LS	VRC01	VRC01LS	VRC07-523-LS		CAP256V2LS + VRC07-523-LS
	# Viruses	208	208	208	208	208	208	208	208	208	208	208	208	208	208		208
	Total VS Neutralized
	IC50 <50ug/ml	122	123	131	167	164	131	136	120	176	202	204	188	188	199		204
	IC50 <10ug/ml	118	121	126	164	162	131	134	114	175	202	202	185	187	199		204
	IC50 <1.0ug/ml	113	113	120	155	151	125	117	105	161	196	197	149	158	191		201
	IC50 <0.1ug/ml	103	105	109	124	121	88	92	92	83	109	130	35	54	110		156
	IC50 <0.01ug/ml	74	85	95	68	71	11	14	30	4	5	9	0	0	8		100
	% VS Neutralized
	IC50 <50ug/ml	58.6538	59.1346	62.9808	80.2885	78.8462	62.9808	65.3846	57.6923	84.6154	97.1154	98.0769	90.3846	90.3846	95.6731		98.0769
	IC50 <10ug/ml	56.7308	58.1731	60.5769	78.8462	77.8846	62.9808	64.4231	54.8077	84.1346	97.1154	97.1154	88.9423	89.9038	95.6731		98.0769
	IC50 <1.0ug/ml	54.3269	54.3269	57.6923	74.5192	72.5962	60.0962	56.25	50.4808	77.4038	94.2308	94.7115	71.6346	75.9615	91.8269		96.6346
	IC50 <0.1ug/ml	49.5192	50.4808	52.4038	59.6154	58.1731	42.3077	44.2308	44.2308	39.9038	52.4038	62.5	16.8269	25.9615	52.8846		75
	IC50 <0.01ug/ml	35.5769	40.8654	45.6731	32.6923	34.1346	5.28846	6.73077	14.4231	1.92308	2.40385	4.32692	0	0	3.84615		48.0769
	Median IC50	0.006	0.004	0.001	0.014	0.015	0.054	0.0396667	0.0215	0.1095	0.086	0.069	0.3284	0.26	0.081		0.012
	Geometric Mean	0.0115515	0.00743001	0.00479193	0.0237509	0.0236694	0.060022	0.0716325	0.0444256	0.12523	0.0905318	0.0715175	0.338887	0.262843	0.0883474		0.0100679
Median and geometric means are calculated for sensitive viruses only.
Combination values are calculated as the lower of the IC50 values for the two antibodies.

## Sheet: Table S1B, 208 multiclade, IC80
Table S1B. Neutralization IC80 (mg/ml) For a Multi-clade panel of 208 Env-Pseudoviruses
Virus ID	Clade	CAP256-VRC26.25	CAP256-VRC26.25.K100mA	CAP256V2LS	PGDM1400	PGDM1400-LS	10-1074	PGT121	PGT121.414.LS	3BNC117	N6	N6-LS	VRC01	VRC01LS	VRC07-523-LS		CAP256V2LS + VRC07-523-LS
0260.v5.c36	A	>50	>50	>50	0.066	0.1065	0.403	0.159333	0.09	0.468	0.523	0.398	1.384	1.07	0.508		0.508		<0.001
0330.v4.c3	A	>50	>50	>50	0.016	0.009	0.155	0.211333	0.091	0.112	0.135	0.244	0.2822	0.184	0.283		0.283		.001-.01
0439.v5.c1	A	>50	>50	>50	>50	>50	>50	>50	>50	0.467	0.265	0.2	0.5584	0.446	0.3865		0.3865		.01-.100
3365.v2.c20	A	>50	>50	>50	0.132	0.3925	0.247	0.639333	0.299	0.068	0.09	0.069	0.1812	0.155	0.0815		0.0815		.100-1.00
3415.v1.c1	A	>50	>50	33.7	0.475	1.0235	>50	>50	>50	0.174	0.127	0.099	0.25	0.233	0.1175		0.1175		1.00-10.0
3718.v3.c11	A	>50	4.6	0.703	0.016	0.0145	>50	4.75667	>50	>50	0.079	0.051	18.75	22.6	0.1675		0.1675		10-50
398-F1_F6_20	A	>50	>50	>50	>50	>50	0.038	0.0526667	0.019	0.264	0.167	0.156	0.7058	0.484	0.236		0.236		>50
BB201.B42	A	0.004	0.002	0.001	0.003	0.002	0.03	0.0243333	0.016	41.7	0.405	0.469	0.7702	0.533	0.4355		0.001		mg/ml
BB539.2B13	A	0.035	0.012	0.004	0.026	0.0295	>50	>50	>50	0.577	0.083	0.082	0.4896	0.331	0.072		0.004
BG505.W6M.C2	A	0.012	0.004	0.002	0.013	0.0135	>50	0.165333	>50	0.074	0.107	0.132	0.189	0.168	0.0955		0.002
BI369.9A	A	0.006	0.005	0.001	0.015	0.0185	0.161	0.085	0.028	0.39	0.665	0.296	1.0162	0.448	0.26		0.001
BS208.B1	A	0.004	0.002	0.001	0.004	0.0065	>50	>50	>50	0.029	0.056	0.047	0.1074	0.093	0.044		0.001
KER2008.12	A	>50	0.772	0.11	0.008	0.01	0.889	6.555	>50	0.692	1.35	1.19	1.824	1.5	1.067		0.11
KER2018.11	A	0.005	0.003	0.001	0.007	0.004	>50	>50	>50	0.871	0.925	0.382	1.642	1.2	0.7795		0.001
KNH1209.18	A	>50	>50	>50	>50	>50	0.031	0.0286667	0.017	0.089	0.24	0.198	0.3844	0.235	0.2535		0.2535
MB201.A1	A	>50	>50	>50	0.947	1.022	>50	0.0283333	2.36	3.88	0.423	0.301	0.6022	0.417	0.319		0.319
MB539.2B7	A	>50	>50	>50	0.029	0.025	>50	>50	>50	0.265	0.404	0.298	1.318	0.891	0.441		0.441
MI369.A5	A	0.026	0.02	0.003	0.025	0.0175	0.151	0.128	0.078	0.401	0.561	0.711	1.272	1.09	0.6625		0.003
MS208.A1	A	0.029	0.048	0.005	0.46	0.8775	>50	>50	>50	0.231	0.355	0.188	0.8986	0.565	0.238		0.005
Q23.17	A	0.05	0.046	0.12	0.017	0.05	0.024	0.0266667	0.015	0.042	0.148	0.203	0.2422	0.198	0.1335		0.12
Q259.17	A	0.071	0.045	0.015	3.32	30.2	>50	>50	>50	0.089	2.41	3.88	0.2986	0.158	0.078		0.015
Q769.d22	A	>50	>50	>50	0.011	0.013	>50	>50	>50	0.058	0.072	0.084	0.1184	0.1	0.0705		0.0705
Q769.h5	A	>50	>50	>50	0.008	0.008	>50	>50	>50	0.048	0.116	0.105	0.1796	0.104	0.0925		0.0925
Q842.d12	A	0.436	5.01	1.01	0.004	0.0035	>50	0.0596667	0.295	0.021	0.038	0.048	0.0892	0.077	0.049		0.049
QH209.14M.A2	A	>50	>50	>50	0.253	0.195	>50	>50	>50	0.094	0.043	0.033	0.121	0.082	0.0615		0.0615
RW020.2	A	>50	>50	>50	0.038	0.0295	0.013	0.0176667	0.007	0.106	0.216	0.186	0.7826	0.717	0.2465		0.2465
UG037.8	A	>50	>50	>50	0.218	0.3455	0.379	0.307333	0.107	0.08	0.213	0.144	0.31	0.251	0.124		0.124
246-F3.C10.2	AC	>50	>50	2.41	0.01	0.014	>50	>50	>50	0.312	0.161	0.18	0.8558	0.655	0.383		0.383
3301.V1.C24	AC	0.013	0.01	0.004	0.165	0.173	0.055	0.05	0.032	0.104	0.047	0.032	0.3338	0.232	0.069		0.004
3589.V1.C4	AC	>50	>50	>50	>50	>50	>50	>50	>50	0.133	0.087	0.079	0.23	0.206	0.1105		0.1105
6540.v4.c1	AC	0.13	0.055	0.018	0.018	0.019	>50	>50	>50	>50	4.37	3.58	>50	>50	>50		0.018
6545.V4.C1	AC	0.052	0.026	0.014	0.019	0.028	>50	>50	>50	>50	>50	>50	>50	>50	>50		0.014
0815.V3.C3	ACD	>50	>50	>50	>50	>50	0.181	0.111667	0.057	0.053	0.083	0.06	0.1216	0.081	0.049		0.049
6095.V1.C10	ACD	0.011	0.005	0.003	0.043	0.038	>50	>50	>50	1.22	0.861	0.887	3.006	2.2	0.798		0.003
3468.V1.C12	AD	>50	>50	>50	>50	>50	0.031	0.413	0.268	0.604	0.076	0.041	0.1648	0.137	0.089		0.089
Q168.a2	AD	0.095	0.006	0.078	0.008	0.004	>50	>50	>50	0.117	0.147	0.181	0.2896	0.207	0.17		0.078
Q461.e2	AD	1.02	4.27	0.048	0.953	0.8895	>50	>50	>50	0.401	0.929	0.533	2.628	1.37	0.599		0.048
620345.c1	AE	0.056	0.024	0.007	>50	>50	>50	>50	>50	>50	>50	37.9	>50	>50	>50		0.007
BJOX009000.02.4	AE	>50	>50	>50	0.506	0.6575	>50	9.01667	>50	1.19	1.04	1.08	5.656	5.86	1.16		1.16
BJOX010000.06.2	AE	>50	>50	>50	>50	>50	>50	>50	>50	5.16	2.03	2.16	22.26	16	2.88		2.88
BJOX025000.01.1	AE	>50	>50	>50	0.137	0.2005	>50	>50	>50	0.229	0.169	0.104	29.84	27.1	0.422		0.422
BJOX028000.10.3	AE	>50	>50	>50	0.308	0.365	>50	>50	>50	0.056	0.027	0.019	0.7692	0.999	0.0375		0.0375
C1080.c3	AE	0.812	0.045	0.037	0.002	0.0015	>50	>50	>50	0.787	1.27	1.07	9.33	5.85	1.145		0.037
C2101.c1	AE	>50	>50	>50	0.027	0.026	>50	>50	>50	0.225	0.226	0.206	0.7112	0.62	0.3005		0.3005
C3347.c11	AE	>50	>50	>50	0.053	0.048	>50	>50	>50	0.094	0.042	0.049	0.3352	0.308	0.162		0.162
C4118.09	AE	0.005	0.002	0.001	0.006	0.005	>50	>50	>50	0.209	0.224	0.223	0.6682	0.457	0.149		0.001
CM244.ec1	AE	1.35	4.58	0.035	0.0009	0.00075	>50	>50	>50	0.245	0.093	0.04	0.5722	0.484	0.063		0.035
CNE3	AE	>50	>50	>50	>50	>50	>50	>50	>50	0.421	0.137	0.071	9.382	8.61	1.1775		1.1775
CNE5	AE	0.013	0.005	0.002	0.003	0.003	>50	>50	>50	0.821	0.314	0.285	1.0164	0.958	0.2695		0.002
CNE55	AE	0.011	0.005	0.002	0.016	0.017	>50	>50	>50	0.255	0.337	0.219	1.112	0.914	0.2835		0.002
CNE56	AE	>50	>50	>50	17.1	32.95	>50	>50	>50	0.292	0.479	0.354	1.59	1.55	0.5005		0.5005
CNE59	AE	>50	>50	>50	0.008	0.0065	>50	>50	>50	0.428	0.901	0.69	2.992	1.89	0.3925		0.3925
CNE8	AE	4.66	1.02	0.52	0.009	0.01	>50	>50	>50	0.264	0.201	0.367	1.474	0.642	0.1985		0.1985
M02138	AE	>50	>50	>50	1.45	1.455	>50	>50	>50	0.842	1.37	0.554	3.754	2.14	0.7955		0.7955
R1166.c1	AE	>50	>50	>50	2.27	1.995	>50	>50	>50	0.357	0.827	0.895	3.028	1.98	0.802		0.802
R2184.c4	AE	>50	0.658	0.139	0.024	0.016	>50	>50	>50	0.122	0.128	0.128	0.3726	0.207	0.1185		0.1185
R3265.c6	AE	>50	>50	>50	0.037	0.0365	>50	>50	>50	1.81	0.282	0.275	1.784	1.28	0.3175		0.3175
TH023.6	AE	>50	>50	>50	0.177	0.1595	>50	>50	>50	0.189	0.125	0.041	7.89	46.3	0.0625		0.0625
TH966.8	AE	4.53	0.345	0.052	0.011	0.0085	>50	>50	>50	0.486	0.348	0.244	1.644	1.4	0.346		0.052
TH976.17	AE	>50	>50	6.79	>50	>50	>50	>50	>50	0.169	0.258	0.187	0.9474	0.7	0.1945		0.1945
235-47	AG	6.87	6.37	2.32	0.033	0.038	0.126	0.614	0.818	0.367	0.053	0.051	0.1936	0.153	0.0645		0.0645
242-14	AG	0.009	0.004	0.002	0.015	0.026	>50	>50	>50	>50	3.11	4.04	>50	>50	1.1855		0.002
263-8	AG	0.193	0.028	0.01	0.056	0.106	2.18	2.49667	3.65	0.098	0.188	0.165	0.6138	0.537	0.166		0.01
269-12	AG	>50	>50	>50	3.59	4.955	0.138	0.627	0.882	0.304	0.188	0.176	0.8184	0.692	0.196		0.196
271-11	AG	>50	>50	>50	0.066	0.2585	>50	>50	>50	0.048	0.107	0.103	0.268	0.197	0.0665		0.0665
928-28	AG	0.042	0.021	0.009	0.436	0.6945	2.14	29.85	>50	0.532	0.377	0.317	1.766	1.41	0.4005		0.009
DJ263.8	AG	0.015	0.01	0.004	0.014	0.0205	0.257	0.202	0.295	0.103	0.876	0.653	0.787	0.39	0.0395		0.004
T250-4	AG	0.002	0.0009	0.0004	0.002	0.0015	0.007	0.0123333	0.008	>50	0.082	0.055	>50	>50	>50		0.0004
T251-18	AG	>50	>50	>50	37.7	37.8	2.03	23.25	>50	0.468	1.5	1.18	11.412	6.2	1.27		1.27
T253-11	AG	>50	1.31	>50	0.062	0.0705	>50	>50	>50	0.314	0.428	0.242	0.9808	0.748	0.202		0.202
T255-34	AG	>50	>50	>50	>50	>50	>50	>50	>50	0.206	0.397	0.295	1.796	1.35	0.3275		0.3275
T257-31	AG	0.006	0.003	0.002	0.01	0.0235	>50	>50	>50	0.407	1.24	0.683	6.754	5.04	1.215		0.002
T266-60	AG	0.735	13.2	2.72	1.67	2.18	0.881	0.548333	0.291	0.578	0.897	0.74	7.24	5.49	1.18		1.18
T278-50	AG	>50	>50	>50	0.976	0.903	1.32	>50	>50	>50	>50	>50	>50	>50	>50		>50
T280-5	AG	>50	>50	48.6	1.27	1.07	0.032	0.038	0.016	0.06	0.07	0.053	0.1392	0.086	0.042		0.042
T33-7	AG	>50	>50	31.1	0.032	0.088	>50	>50	>50	0.017	0.038	0.024	0.0674	0.044	0.0265		0.0265
3988.25	B	>50	>50	>50	0.207	0.197	0.031	0.0286667	0.013	>50	0.521	0.282	1.2028	1.37	0.31		0.31
5768.04	B	>50	>50	>50	0.259	0.48	>50	0.916667	>50	0.483	0.321	0.326	1.102	0.937	0.265		0.265
6101.10	B	>50	>50	>50	>50	>50	0.06	0.0353333	0.03	0.073	0.048	0.047	0.1786	0.117	0.0575		0.0575
6535.3	B	>50	>50	>50	>50	>50	0.037	0.0216667	0.014	2.74	0.399	0.319	7.12	4.71	0.426		0.426
7165.18	B	>50	>50	>50	5.44	6.555	0.165	0.103333	0.049	13.6	3.88	4.78	>50	>50	5.475		5.475
45_01dG5	B	5.33	>50	13.2	0.194	0.2075	0.035	0.0256667	0.017	0.013	0.017	0.026	0.0828	0.061	0.0315		0.0315
89.6.DG	B	>50	>50	>50	>50	>50	0.06	0.0783333	0.053	0.339	0.374	0.601	3.056	2.65	0.617		0.617
AC10.29	B	18	>50	>50	0.374	0.4025	0.112	0.148667	0.082	>50	0.935	0.84	4.77	2.99	0.797		0.797
ADA.DG	B	>50	>50	>50	0.344	0.3395	0.099	0.109333	0.058	0.231	0.672	0.526	2.084	1.5	0.4885		0.4885
Bal.01	B	>50	>50	>50	>50	>50	0.09	0.0276667	0.028	0.048	0.093	0.111	0.4058	0.31	0.054		0.054
BaL.26	B	>50	>50	>50	>50	>50	0.099	0.06	0.051	0.025	0.051	0.052	0.1764	0.142	0.0325		0.0325
BG1168.01	B	>50	>50	>50	>50	>50	>50	>50	>50	0.356	0.263	0.241	2.574	1.9	0.3195		0.3195
BL01.DG	B	>50	>50	>50	>50	>50	14.1	>50	>50	>50	>50	>50	>50	>50	>50		>50
BR07.DG	B	>50	>50	>50	>50	>50	0.325	0.596333	1.26	0.677	1.58	0.326	5.112	4.13	1.1575		1.1575
BX08.16	B	0.527	>50	>50	0.189	0.45	0.017	0.021	0.013	0.194	0.203	0.242	0.927	0.775	0.249		0.249
CAAN.A2	B	>50	>50	>50	>50	>50	0.043	0.0503333	0.035	1.66	0.731	0.621	3.028	2.55	0.487		0.487
CNE10	B	>50	>50	>50	>50	>50	0.04	0.048	0.026	0.261	0.346	0.293	1.97	1.91	0.3895		0.3895
CNE12	B	>50	>50	>50	>50	>50	0.048	0.0346667	0.025	0.167	0.514	0.595	2.142	2.09	0.495		0.495
CNE14	B	>50	>50	>50	>50	>50	0.028	0.0243333	0.015	0.072	0.124	0.113	0.9226	0.812	0.155		0.155
CNE4	B	>50	>50	>50	>50	>50	0.597	25.3	>50	0.482	0.612	0.506	2.8	2.04	0.532		0.532
CNE57	B	>50	>50	>50	>50	>50	0.105	0.0776667	0.052	0.314	0.47	0.34	1.526	1.37	0.3665		0.3665
HO86.8	B	>50	>50	>50	0.158	0.127	>50	>50	>50	>50	>50	33.5	>50	>50	>50		>50
HT593.1	B	>50	>50	>50	1.13	1.225	4.5	>50	>50	0.562	0.608	0.608	1.916	1.4	0.307		0.307
HXB2.DG	B	>50	>50	>50	>50	>50	4.73	>50	>50	0.131	0.029	0.035	0.1398	0.132	0.037		0.037
JRCSF.JB	B	>50	>50	>50	0.041	0.162	0.109	0.162333	0.094	0.103	0.464	0.418	0.923	0.826	0.1895		0.1895
JRFL.JB	B	>50	>50	>50	>50	>50	0.081	0.107	0.068	0.014	0.016	0.013	0.1014	0.086	0.024		0.024
MN.3	B	>50	>50	>50	>50	>50	>50	>50	>50	>50	0.022	0.015	0.0964	0.07	0.0115		0.0115
PVO.04	B	0.598	9.76	1.5	3.23	2.98	0.332	0.498	0.213	0.147	0.502	0.454	1.34	0.988	0.3575		0.3575
QH0515.01	B	>50	>50	>50	>50	>50	0.757	>50	>50	0.832	1.24	1.25	3.478	2.21	2.08		2.08
QH0692.42	B	>50	>50	>50	>50	>50	0.674	5.80333	4.7	0.639	2.04	2.78	4.286	3.65	2.285		2.285
REJO.67	B	>50	>50	>50	0.014	0.014	>50	>50	>50	0.158	0.11	0.103	0.2866	0.229	0.065		0.065
RHPA.7	B	>50	>50	>50	1.07	0.879	0.157	0.093	0.045	0.054	0.066	0.055	0.1648	0.121	0.0655		0.0655
SC422.8	B	>50	>50	>50	3.15	4.665	0.221	0.3	0.197	0.138	0.277	0.237	0.4116	0.278	0.199		0.199
SF162.LS	B	>50	>50	>50	>50	>50	0.016	0.021	0.008	0.17	0.168	0.182	0.7288	0.422	0.114		0.114
SS1196.01	B	>50	>50	>50	2.7	3.9	0.024	0.0306667	0.015	0.123	0.373	0.262	0.6564	0.672	0.1915		0.1915
THRO.18	B	>50	>50	>50	0.219	0.248	>50	>50	>50	9.07	7.83	5.51	17.64	12.4	3.64		3.64
TRJO.58	B	>50	>50	>50	>50	>50	0.714	18.6333	24.8	0.317	0.354	0.3	0.3362	0.241	0.139		0.139
TRO.11	B	>50	>50	>50	1.89	2.07	0.091	0.0583333	0.032	0.124	0.384	0.412	1.59	1.02	0.3315		0.3315
WITO.33	B	>50	>50	>50	0.014	0.0115	0.972	2.02333	0.569	0.117	0.192	0.155	0.44	0.235	0.185		0.185
X2278.C2.B6	B	0.039	0.534	0.221	0.047	0.057	0.097	0.072	0.04	0.063	0.097	0.084	0.3632	0.299	0.0845		0.0845
YU2.DG	B	>50	>50	>50	0.507	0.6455	0.253	0.125667	0.112	0.036	0.082	0.109	0.1948	0.199	0.0635		0.0635
BJOX002000.03.2	BC	0.007	0.004	0.003	0.057	0.109	0.035	0.068	0.047	>50	0.226	0.196	>50	>50	3.105		0.003
CH038.12	BC	0.012	0.008	0.004	>50	>50	0.053	0.029	0.016	>50	0.246	0.308	0.9336	0.76	0.166		0.004
CH070.1	BC	0.096	0.004	0.003	0.002	0.002	0.082	0.0423333	0.021	>50	0.622	0.569	>50	>50	0.415		0.003
CH117.4	BC	0.0009	0.0002	0.0002	0.003	0.0015	>50	>50	>50	>50	0.11	0.136	0.2834	0.231	0.0655		0.0002
CH119.10	BC	0.106	0.237	0.138	0.421	0.4415	0.058	0.0936667	0.043	>50	0.188	0.183	2.304	2.06	0.1845		0.138
CH181.12	BC	0.001	0.0006	0.0005	0.004	0.001	0.164	0.083	0.062	0.337	0.219	0.197	1.262	1.85	0.4245		0.0005
CNE15	BC	>50	>50	>50	0.019	0.0095	>50	>50	>50	>50	0.137	0.091	0.4256	0.404	0.072		0.072
CNE19	BC	0.004	0.002	0.001	0.006	0.005	>50	0.041	>50	0.117	0.109	0.103	0.6602	0.659	0.1425		0.001
CNE20	BC	0.057	0.056	0.017	0.01	0.0065	0.019	0.0126667	0.005	>50	0.098	0.048	33.6	>50	0.0725		0.017
CNE21	BC	0.006	0.002	0.0009	0.004	0.003	0.11	0.0383333	0.025	>50	0.248	0.148	1.248	0.859	0.1765		0.0009
CNE40	BC	0.316	3.6	0.663	2.75	2.635	29.7	1.21	>50	0.899	0.081	0.066	5.424	3.83	0.181		0.181
CNE7	BC	0.015	0.008	0.005	0.079	0.0835	0.302	0.121333	0.098	>50	0.197	0.197	1.2772	1	0.189		0.005
286.36	C	0.018	0.01	0.004	0.037	0.033	0.029	0.027	0.02	0.243	0.302	0.194	1.184	0.655	0.322		0.004
288.38	C	>50	>50	>50	8.44	3.84	0.047	0.0443333	0.026	0.466	0.936	0.655	5.782	4.74	0.7855		0.7855
0013095-2.11	C	>50	>50	>50	0.008	0.012	>50	>50	>50	2.49	0.162	0.128	0.3716	0.321	0.074		0.074
001428-2.42	C	>50	>50	>50	0.009	0.0175	0.157	0.107667	0.08	0.026	0.032	0.027	0.0602	0.038	0.0185		0.0185
0077_V1.C16	C	0.017	0.008	0.004	0.048	0.0745	>50	>50	>50	>50	0.184	0.146	3.848	2.58	0.3235		0.004
00836-2.5	C	>50	>50	>50	0.211	0.348	>50	>50	>50	>50	0.025	0.03	0.859	0.684	0.0205		0.0205
0921.V2.C14	C	0.004	0.002	0.0008	0.01	0.013	>50	>50	>50	0.61	0.3	0.237	0.739	0.508	0.1735		0.0008
16055-2.3	C	0.005	0.002	0.001	0.007	0.0085	>50	2.77667	>50	>50	0.089	0.068	0.2456	0.191	0.077		0.001
16845-2.22	C	>50	>50	>50	>50	>50	2.07	18.6	>50	>50	2.75	2.89	17.78	13.1	2.595		2.595
16936-2.21	C	0.023	0.016	0.004	>50	>50	0.022	0.024	0.01	0.506	0.185	0.132	0.56	0.395	0.1015		0.004
25710-2.43	C	0.006	0.003	0.002	0.009	0.0125	0.16	0.066	0.04	0.624	0.313	0.398	1.788	1.35	0.5465		0.002
25711-2.4	C	>50	>50	>50	2.15	3.065	0.055	0.0496667	0.035	>50	0.328	0.308	1.626	1.4	0.353		0.353
25925-2.22	C	0.006	0.002	0.001	0.006	0.006	0.052	0.0866667	0.056	0.393	0.442	0.407	1.624	1.25	0.2855		0.001
26191-2.48	C	0.007	0.004	0.003	0.147	0.7455	0.186	0.235667	0.098	0.202	0.257	0.19	0.6536	0.608	0.228		0.003
3168.V4.C10	C	>50	>50	>50	0.528	0.569	1.47	1.43	0.829	0.203	0.34	0.202	0.4392	0.263	0.192		0.192
3637.V5.C3	C	>50	>50	>50	>50	>50	>50	>50	>50	>50	0.737	0.402	8.912	6.79	1.0075		1.0075
3873.V1.C24	C	0.013	0.01	0.004	0.021	0.0175	0.247	0.113333	0.086	>50	0.46	0.716	3.32	2.83	0.984		0.004
426c	C	>50	>50	>50	>50	>50	0.173	>50	>50	0.665	0.658	0.482	5.414	3.33	1.0695		1.0695
6322.V4.C1	C	0.013	0.007	0.003	0.033	0.0365	>50	>50	>50	>50	0.228	0.303	>50	>50	0.1895		0.003
6471.V1.C16	C	>50	>50	>50	>50	>50	3.33	>50	>50	>50	>50	>50	>50	>50	>50		>50
6631.V3.C10	C	>50	>50	>50	>50	>50	0.719	>50	>50	>50	0.338	0.322	>50	>50	0.994		0.994
6644.V2.C33	C	>50	>50	>50	>50	>50	0.1	0.139667	0.945	0.247	0.23	0.241	0.91	0.758	0.169		0.169
6785.V5.C14	C	0.011	0.005	0.002	0.039	0.0795	0.067	0.108	0.052	0.435	0.473	0.289	1.2372	0.623	0.372		0.002
6838.V1.C35	C	0.021	0.009	0.004	0.084	0.2325	>50	0.21	>50	0.684	0.144	0.145	0.9858	0.743	0.208		0.004
96ZM651.02	C	>50	>50	32.7	0.947	1.061	0.097	0.0613333	0.044	1.5	0.301	0.226	3.224	1.3	0.4445		0.4445
BR025.9	C	>50	>50	>50	0.007	0.007	0.015	0.0253333	0.01	>50	0.177	0.086	1.878	1.24	0.0985		0.0985
CAP210.E8	C	0.007	0.005	0.003	0.048	0.0915	>50	>50	>50	18.2	>50	>50	>50	>50	4.695		0.003
CAP244.D3	C	>50	>50	>50	>50	34	>50	>50	>50	0.63	0.511	0.274	2.914	2.07	0.521		0.521
CAP256.206.C9	C	0.007	0.004	0.002	0.011	0.0095	0.073	0.046	0.025	0.979	0.607	0.35	2.134	1.73	0.7665		0.002
CAP45.G3	C	0.005	0.001	0.0008	0.004	0.0025	>50	>50	>50	8.05	0.156	0.106	31.475	>50	0.22		0.0008
Ce1176.A3	C	>50	>50	>50	28.4	2.255	0.225	0.066	0.04	1.3	0.784	0.998	10.82	6.39	0.992		0.992
Ce703010217.B6	C	0.691	0.04	0.061	0.011	0.01	0.027	0.0173333	0.008	0.141	0.122	0.145	0.777	0.594	0.218		0.061
CNE30	C	>50	>50	>50	>50	>50	0.887	0.296333	0.21	0.925	0.739	0.594	2.52	1.96	0.5255		0.5255
CNE31	C	>50	>50	>50	0.679	0.8505	0.972	2.08	3.89	>50	0.943	0.835	2.592	1.87	0.395		0.395
CNE53	C	>50	>50	>50	0.123	0.12	0.075	0.0723333	0.035	0.669	0.212	0.166	0.3886	0.304	0.0685		0.0685
CNE58	C	0.004	0.002	0.001	0.005	0.007	0.419	>50	>50	3.09	0.079	0.076	0.68	0.627	0.104		0.001
DU123.06	C	0.333	0.117	0.03	0.047	0.0575	0.285	0.135333	0.088	1.6	0.223	0.206	37.24	34.7	0.439		0.03
DU151.02	C	0.01	0.006	0.002	0.03	0.0335	0.032	0.0283333	0.021	>50	0.177	0.155	>50	>50	0.362		0.002
DU156.12	C	0.038	0.02	0.008	0.016	0.02	0.059	0.0366667	0.02	0.147	0.036	0.054	0.2644	0.221	0.0535		0.008
DU172.17	C	>50	>50	>50	7.42	7.42	0.323	0.410333	0.259	3.14	0.213	0.242	>50	>50	0.6985		0.6985
DU422.01	C	0.3	0.199	0.05	>50	>50	0.196	0.175667	0.13	>50	0.164	0.195	>50	>50	32.9		0.05
MW965.26	C	0.919	0.272	0.341	1.39	0.245	0.046	0.093	>50	0.1	0.027	0.017	0.1312	0.078	0.0335		0.0335
SO18.18	C	0.004	0.002	0.002	0.003	0.005	0.03	0.0166667	0.012	0.115	0.047	0.058	0.1162	0.211	0.0475		0.002
TV1.29	C	>50	>50	1.7	0.005	0.004	2.02	0.437667	0.22	>50	>50	>50	>50	>50	17.05		1.7
TZA125.17	C	0.027	0.017	0.004	0.153	0.154	7.57	9.42667	>50	>50	5.3	3.38	>50	>50	13.65		0.004
TZBD.02	C	0.026	0.018	0.003	0.037	0.022	0.112	0.137333	0.105	26.6	0.159	0.063	0.3734	0.205	0.0475		0.003
ZA012.29	C	>50	>50	>50	>50	>50	0.056	0.0346667	0.027	0.272	0.104	0.088	0.77	0.494	0.16		0.16
ZM106.9	C	0.034	0.018	0.006	0.03	0.0305	0.041	0.032	0.023	0.377	0.123	0.124	0.6308	0.446	0.1305		0.006
ZM109.4	C	0.119	0.024	0.009	0.098	0.151	>50	>50	>50	0.895	0.258	0.233	0.5152	0.305	0.1665		0.009
ZM135.10a	C	>50	>50	>50	>50	>50	0.385	3.68667	>50	0.298	0.565	0.767	7.026	4.7	0.333		0.333
ZM176.66	C	0.004	0.002	0.0009	0.004	0.0045	0.929	27.6	>50	>50	0.031	0.023	0.2758	0.216	0.024		0.0009
ZM197.7	C	0.028	0.013	0.006	0.215	0.2785	>50	>50	>50	1.14	0.518	0.551	1.976	1.57	0.734		0.006
ZM214.15	C	0.286	0.141	0.141	>50	>50	1.79	1.57	1.09	0.993	0.584	0.684	4.11	3.43	0.8425		0.141
ZM215.8	C	>50	>50	>50	0.005	0.018	0.119	0.084	0.043	0.13	0.339	0.322	1.1166	0.602	0.208		0.208
ZM233.6	C	0.003	0.002	0.0006	0.005	0.003	0.28	3.59667	>50	0.892	0.396	0.568	12.542	5.17	0.4815		0.0006
ZM249.1	C	0.024	0.013	0.003	0.41	2.37	>50	>50	>50	0.319	0.088	0.101	0.322	0.239	0.1075		0.003
ZM53.12	C	0.005	0.003	0.001	0.007	0.012	>50	0.00766667	2.41	0.843	0.843	0.755	3.702	2.51	0.7905		0.001
ZM55.28a	C	0.262	0.218	0.072	0.104	0.1265	0.165	0.216	0.08	0.232	0.081	0.084	0.8852	0.611	0.137		0.072
3326.V4.C3	CD	0.004	0.002	0.001	0.009	0.011	>50	>50	>50	>50	0.015	0.012	1.7378	0.704	0.0235		0.001
3337.V2.C6	CD	0.001	0.001	0.0006	>50	>50	0.15	>50	>50	0.052	0.053	0.042	0.2614	0.179	0.0965		0.0006
3817.v2.c59	CD	>50	>50	>50	>50	>50	1.37	>50	41.8	0.389	1.87	1.47	>50	>50	1.495		1.495
191821.E6.1	D	0.027	0.018	0.007	0.334	0.2905	>50	>50	>50	0.573	0.682	0.638	1.986	1.24	0.3435		0.007
231965.c1	D	>50	>50	>50	0.072	0.175	>50	>50	>50	0.184	0.219	0.179	1.442	0.827	0.1375		0.1375
247-23	D	0.007	0.005	0.002	0.012	0.0155	>50	>50	>50	0.112	1.24	1.55	22.68	26.8	25.7		0.002
3016.v5.c45	D	0.008	0.004	0.002	>50	>50	>50	>50	>50	3.76	0.078	0.056	0.2914	0.189	0.141		0.002
57128.vrc15	D	>50	>50	4.69	0.164	0.3535	1.28	>50	>50	2.14	2.48	2.66	>50	>50	2.83		2.83
6405.v4.c34	D	>50	>50	>50	>50	>50	0.119	0.136	0.083	0.407	0.378	0.435	5.032	3.87	0.6125		0.6125
A03349M1.vrc4a	D	0.192	0.158	0.024	0.32	0.453	0.32	0.359333	5.44	1.58	2.65	2.48	16.498	7.97	2.835		0.024
A07412M1.vrc12	D	0.025	0.015	0.008	0.103	0.0615	0.038	0.207667	2.35	0.19	0.187	0.269	0.5928	0.318	0.376		0.008
NKU3006.ec1	D	>50	>50	>50	>50	>50	>50	>50	>50	0.29	1.06	0.78	1.5916	1.13	0.9385		0.9385
UG021.16	D	>50	>50	>50	>50	>50	0.28	>50	>50	1.57	0.204	0.201	2.148	1.42	0.2225		0.2225
UG024.2	D	5.12	45.2	0.418	>50	>50	>50	>50	>50	0.249	0.123	0.181	1.0282	0.829	0.2485		0.2485
P0402.c2.11	G	0.008	0.007	0.003	0.047	0.047	0.034	0.0296667	0.019	0.149	0.15	0.122	0.4358	0.307	0.103		0.003
P1981.C5.3	G	0.012	0.01	0.003	10	>50	0.017	0.013	0.007	1.12	0.495	0.337	0.8172	0.462	0.2055		0.003
X1193.c1	G	0.587	>50	5.1	0.536	0.447	0.331	0.146667	0.064	0.227	0.283	0.188	0.5118	0.324	0.138		0.138
X1254.c3	G	>50	>50	>50	>50	>50	0.171	0.106333	0.091	0.154	0.107	0.115	0.151	0.097	0.103		0.103
X1632.S2.B10	G	0.008	0.004	0.002	0.034	0.0545	>50	>50	>50	>50	0.235	0.237	0.9588	0.611	0.0635		0.002
X2088.c9	G	>50	>50	>50	>50	>50	0.016	0.019	0.013	>50	0.172	0.211	>50	>50	>50		>50
X2131.C1.B5	G	0.057	0.091	0.018	0.268	0.234	0.024	0.036	0.027	0.883	0.486	0.463	1.778	1.47	0.367		0.018
SIVmac251.30.SG3	NA	>50	>50	>50	>50	>50	>50	>50	>50	>50	>50	>50	>50	>50	>50		>50
SVA.MLV	NA	>50	>50	>50	>50	>50	>50	>50	>50	>50	>50	>50	>50	>50	>50		>50
		CAP256-VRC26.25	CAP256-VRC26.25.K100mA	CAP256V2LS	PGDM1400	PGDM1400-LS	10-1074	PGT121	PGT121.414 LS	3BNC117	N6	N6-LS	VRC01	VRC01LS	VRC07-523-LS		CAP256V2LS + VRC07-523-LS
	# Viruses	208	208	208	208	208	208	208	208	208	208	208	208	208	208		208
	Total VS Neutralized
	IC80 <50ug/ml	96	96	105	153	153	125	122	105	167	200	202	185	183	199		203
	IC80 <10ug/ml	95	94	100	149	149	123	116	103	163	200	200	172	175	195		203
	IC80 <1.0ug/ml	88	85	91	131	129	109	102	94	142	178	182	95	109	173		187
	IC80 <0.1ug/ml	70	74	80	91	84	54	61	75	29	43	47	5	12	48		111
	IC80 <0.01ug/ml	32	45	64	34	31	1	1	6	0	0	0	0	0	0		64
	% VS Neutralized
	IC80 <50ug/ml	46.1538	46.1538	50.4808	73.5577	73.5577	60.0962	58.6538	50.4808	80.2885	96.1538	97.1154	88.9423	87.9808	95.6731		97.5962
	IC80 <10ug/ml	45.6731	45.1923	48.0769	71.6346	71.6346	59.1346	55.7692	49.5192	78.3654	96.1538	96.1538	82.6923	84.1346	93.75		97.5962
	IC80 <1.0ug/ml	42.3077	40.8654	43.75	62.9808	62.0192	52.4038	49.0385	45.1923	68.2692	85.5769	87.5	45.6731	52.4038	83.1731		89.9038
	IC80 <0.1ug/ml	33.6538	35.5769	38.4615	43.75	40.3846	25.9615	29.3269	36.0577	13.9423	20.6731	22.5962	2.40385	5.76923	23.0769		53.3654
	IC80 <0.01ug/ml	15.3846	21.6346	30.7692	16.3462	14.9038	0.480769	0.480769	2.88462	0	0	0	0	0	0		30.7692
	Median IC80	0.022	0.01	0.004	0.047	0.0575	0.126	0.0985	0.051	0.298	0.2375	0.221	0.9588	0.704	0.238		0.0705
	Geometric Mean	0.0352553	0.021619	0.0153898	0.0691115	0.0792633	0.156911	0.154347	0.075915	0.317671	0.253233	0.231292	1.06405	0.768712	0.256891		0.0454712
Median and geometric means are calculated for sensitive viruses only.
Combination values are calculated as the lower of the IC80 values for the two antibodies.

## Sheet: Table S1C, 100 clade C, IC50
Table S1C. Neutralization IC50 (mg/ml) For a Panel of 100 Clade C Env-Pseudoviruses
		IC50
Virus ID	Clade	CAP256V2LS	VRC07-523-LS		CAP256V2LS + VRC07-523-LS
Du422.1	C	0.003	0.978		0.003		<0.001
ZM197M.PB7	C	0.002	0.093		0.002		.001-.01
ZM214M.PL15	C	0.001	0.05		0.001		.01-.100
ZM233M.PB6	C	0.0002	0.035		0.0002		.100-1.00
ZM135M.PL10a	C	>50	0.033		0.033		1.00-10.0
CAP45.2.00.G3	C	5e-05	0.02		5e-05		10-50
CAP244.2.00.D3	C	>50	0.138		0.138		>50
ZM215F.PB8	C	0.094	0.041		0.041		mg/ml
ZM106F.PB9	C	0.002	0.018		0.002
0041.v3.c18	C	0.003	0.058		0.003
0984.v2.c2	C	>50	0.282		0.282
6040.v4.c15	C	0.0007	0.062		0.0007
6631.v3.c10	C	>50	0.121		0.121
933.v4.c4	C	0.003	0.554		0.003
6980.v0.c31	C	0.0003	0.036		0.0003
3426.v5.c17	C	0.0006	0.067		0.0006
Ce1172_H1	C	0.222	>50		0.222
Ce703010131_1E2	C	0.005	0.028		0.005
Ce703010054_2A2	C	0.0009	0.091		0.0009
Ce0665_F2	C	>50	0.148		0.148
Ce2052_G10	C	0.001	0.016		0.001
Ce704810053_2B7	C	0.002	0.069		0.002
CeCAP210_TA5	C	0.002	0.921		0.002
CeCAP200_B8a	C	0.002	0.085		0.002
CeCAP188_1_D1_14(Rev-)	C	>50	0.014		0.014
CeCAP177_1A3	C	0.001	0.017		0.001
ZM249M.PL1	C	0.002	0.02		0.002
7060101641A7(Rev-)	C	0.002	0.024		0.002
235080_3G7env2(Rev-)	C	0.0006	0.004		0.0006
704010042	C	0.0001	0.009		0.0001
705010185	C	1.236	0.262		0.262
1245045	C	0.002	0.312		0.002
19157834_V1	C	0.008	0.032		0.008
2969249	C	>50	0.222		0.222
3514597	C	0.0007	0.054		0.0007
20258279_V2	C	>50	0.104		0.104
20915593	C	0.001	0.075		0.001
20927783	C	0.002	>50		0.002
20965238	C	0.168	0.083		0.083
21197826_V1	C	>50	0.366		0.366
21283649	C	>50	0.027		0.027
2768732_C5_16	C	4.322	0.198		0.198
18814602_H8_F3	C	<0.00001	0.005		1e-05
19252094_A5_G2	C	4e-05	0.109		4e-05
19707346_E8_C6	C	0.0004	0.074		0.0004
20104663_E11_D2	C	0.0002	0.628		0.0002
20198102_E9_G1	C	0.0004	0.035		0.0004
20286961_C1_H8	C	0.0001	0.113		0.0001
20883229_C9_H6	C	>50	0.024		0.024
21203310_G7_C3	C	0.0005	1.055		0.0005
21492713_B11_E3	C	35.725	0.021		0.021
21502011_F12_E2	C	>50	0.605		0.605
21561324_D3_B5	C	0.005	0.019		0.005
19314479_A2_5	C	0.0002	0.062		0.0002
234-F1-16-57	C	0.0002	1.352		0.0002
541-F1_A7_2	C	0.004	0.023		0.004
569-F1_37_10	C	>50	0.016		0.016
556_F2_3_25	C	>50	0.173		0.173
CAP69.1.12_TA7.1	C	0.0004	0.047		0.0004
CAP136.1.16_E6_1	C	>50	0.17		0.17
CAP174.1.06_F3_1B	C	>50	0.002		0.002
CAP225.1.06_A2_18	C	3.718	5.152		3.718
CAP266.2.00_E9_h6	C	0.002	>50		0.002
TRP290.2.00_23_6	C	0.008	0.095		0.008
TRP307.2.00_24_1	C	0.0006	0.05		0.0006
TRP363.2.00_10_3	C	0.071	0.16		0.071
722_G4_16	C	46.55	0.054		0.054
So431_C1_1	C	43.562	0.012		0.012
So405_T24_5	C	>50	0.459		0.459
CT072_56_7	C	1.419	0.029		0.029
CT966_E1-7	C	0.0005	0.072		0.0005
CT140_140_B6	C	0.016	0.103		0.016
Ko426_T78_10	C	>50	0.185		0.185
Ko459_T68_4	C	0.0004	0.12		0.0004
Ko870_C2_10	C	0.0003	0.03		0.0003
CA392_H2_6	C	0.022	0.088		0.022
CA146_H3_3	C	0.353	0.091		0.091
CA240_A5.5	C	>50	0.143		0.143
2865_A11.12	C	1.028	0.113		0.113
3603_C11.13	C	>50	0.048		0.048
3312_D6.2	C	0.0005	0.035		0.0005
CAP304.2.00_F6.6	C	1e-05	0.008		1e-05
CAP308.2.00_E11.35	C	0.0004	>50		0.0004
CAP323.2.00_B6.45	C	0.0003	0.053		0.0003
CAP330.2.00_F2.41	C	0.0003	0.002		0.0003
20417927.07	C	0.002	>50		0.002
20358510.01	C	0.002	0.012		0.002
1170887.08	C	0.009	0.004		0.004
B005018-8_F6.3	C	0.0001	0.118		0.0001
CT810_G4-7	C	0.016	0.093		0.016
CT184_D3.15	C	0.0005	0.012		0.0005
SO607_B6.9	C	>50	0.059		0.059
Me178_G6.16	C	0.042	0.047		0.042
CAP291.2.00_H2.15	C	>50	0.023		0.023
SO032_A2.8-1	C	0.0006	0.101		0.0006
CT565_C7.48	C	0.001	0.513		0.001
CH0505.w4.3	C	>50	0.013		0.013
6022.v7.c24	C	0.0005	0.101		0.0005
6146.v7.c23	C	0.002	0.132		0.002
CH064.env	C	0.009	0.111		0.009
		CAP256V2LS	VRC07-523-LS		CAP256V2LS + VRC07-523-LS
	# Viruses	100	100		100
	Total VS Neutralized
	IC50 <50ug/ml	76	95		100
	IC50 <10ug/ml	73	95		100
	IC50 <1.0ug/ml	68	92		99
	IC50 <0.1ug/ml	65	60		82
	IC50 <0.01ug/ml	59	7		61
	% VS Neutralized
	IC50 <50ug/ml	76	95		100
	IC50 <10ug/ml	73	95		100
	IC50 <1.0ug/ml	68	92		99
	IC50 <0.1ug/ml	65	60		82
	IC50 <0.01ug/ml	59	7		61
	Median IC50	0.002	0.067		0.002
	Geometric Mean	0.00339821	0.0643		0.00450752
Median and geometric means are calculated for sensitive viruses only.
Combination values are calculated as the lower of the IC50 or IC80 values for the two antibodies.

## Sheet: Table S1D, 100 clade C ID80
Table S1D. Neutralization IC80 (mg/ml) For a Panel of 100 Clade C Env-Pseudoviruses
		IC80
Virus ID	Clade	CAP256V2LS	VRC07-523-LS		CAP256V2LS + VRC07-523-LS
Du422.1	C	0.042	7.911		0.042		<0.001
ZM197M.PB7	C	0.006	0.421		0.006		.001-.01
ZM214M.PL15	C	0.902	0.296		0.296		.01-.100
ZM233M.PB6	C	0.0007	0.215		0.0007		.100-1.00
ZM135M.PL10a	C	>50	0.13		0.13		1.00-10.0
CAP45.2.00.G3	C	0.0005	0.088		0.0005		10-50
CAP244.2.00.D3	C	>50	0.507		0.507		>50
ZM215F.PB8	C	42.183	0.138		0.138		mg/ml
ZM106F.PB9	C	0.007	0.061		0.007
0041.v3.c18	C	0.079	0.198		0.079
0984.v2.c2	C	>50	1.035		1.035
6040.v4.c15	C	0.004	0.207		0.004
6631.v3.c10	C	>50	0.704		0.704
933.v4.c4	C	0.015	22.33		0.015
6980.v0.c31	C	0.001	0.118		0.001
3426.v5.c17	C	0.019	0.18		0.019
Ce1172_H1	C	7.939	>50		7.939
Ce703010131_1E2	C	0.116	0.092		0.092
Ce703010054_2A2	C	0.873	0.306		0.306
Ce0665_F2	C	>50	0.701		0.701
Ce2052_G10	C	0.004	0.081		0.004
Ce704810053_2B7	C	0.006	0.275		0.006
CeCAP210_TA5	C	0.007	4.344		0.007
CeCAP200_B8a	C	0.017	0.294		0.017
CeCAP188_1_D1_14(Rev-)	C	>50	0.049		0.049
CeCAP177_1A3	C	0.007	0.077		0.007
ZM249M.PL1	C	0.007	0.068		0.007
7060101641A7(Rev-)	C	0.011	0.088		0.011
235080_3G7env2(Rev-)	C	0.002	0.013		0.002
704010042	C	0.0004	0.087		0.0004
705010185	C	>50	1.047		1.047
1245045	C	0.007	1.547		0.007
19157834_V1	C	0.679	0.177		0.177
2969249	C	>50	1.759		1.759
3514597	C	0.003	0.241		0.003
20258279_V2	C	>50	0.502		0.502
20915593	C	0.004	1.388		0.004
20927783	C	0.03	>50		0.03
20965238	C	33.143	0.422		0.422
21197826_V1	C	>50	1.86		1.86
21283649	C	>50	0.136		0.136
2768732_C5_16	C	0.019	0.781		0.019
18814602_H8_F3	C	0.0006	0.023		0.0006
19252094_A5_G2	C	0.0006	0.556		0.0006
19707346_E8_C6	C	0.002	0.238		0.002
20104663_E11_D2	C	0.0009	9.766		0.0009
20198102_E9_G1	C	0.002	0.126		0.002
20286961_C1_H8	C	0.0006	0.409		0.0006
20883229_C9_H6	C	>50	0.091		0.091
21203310_G7_C3	C	0.003	9.005		0.003
21492713_B11_E3	C	>50	0.077		0.077
21502011_F12_E2	C	>50	2.927		2.927
21561324_D3_B5	C	0.311	0.057		0.057
19314479_A2_5	C	0.001	0.282		0.001
234-F1-16-57	C	0.001	8.883		0.001
541-F1_A7_2	C	0.025	0.072		0.025
569-F1_37_10	C	>50	0.115		0.115
556_F2_3_25	C	>50	0.908		0.908
CAP69.1.12_TA7.1	C	0.002	0.485		0.002
CAP136.1.16_E6_1	C	>50	1.974		1.974
CAP174.1.06_F3_1B	C	>50	0.008		0.008
CAP225.1.06_A2_18	C	>50	>50		>50
CAP266.2.00_E9_h6	C	0.013	>50		0.013
TRP290.2.00_23_6	C	0.097	0.459		0.097
TRP307.2.00_24_1	C	0.002	0.234		0.002
TRP363.2.00_10_3	C	27.509	1.196		1.196
722_G4_16	C	>50	0.213		0.213
So431_C1_1	C	>50	0.062		0.062
So405_T24_5	C	>50	1.807		1.807
CT072_56_7	C	>50	0.098		0.098
CT966_E1-7	C	0.004	0.379		0.004
CT140_140_B6	C	0.773	0.579		0.579
Ko426_T78_10	C	>50	0.685		0.685
Ko459_T68_4	C	0.002	0.539		0.002
Ko870_C2_10	C	0.001	0.138		0.001
CA392_H2_6	C	19.847	0.319		0.319
CA146_H3_3	C	20.31	0.325		0.325
CA240_A5.5	C	>50	0.428		0.428
2865_A11.12	C	>50	0.552		0.552
3603_C11.13	C	>50	0.199		0.199
3312_D6.2	C	0.002	0.145		0.002
CAP304.2.00_F6.6	C	0.0001	0.021		0.0001
CAP308.2.00_E11.35	C	0.002	>50		0.002
CAP323.2.00_B6.45	C	0.002	0.288		0.002
CAP330.2.00_F2.41	C	0.002	0.01		0.002
20417927.07	C	0.034	>50		0.034
20358510.01	C	0.005	0.044		0.005
1170887.08	C	0.858	0.031		0.031
B005018-8_F6.3	C	0.004	0.388		0.004
CT810_G4-7	C	49.999	0.629		0.629
CT184_D3.15	C	0.01	0.084		0.01
SO607_B6.9	C	>50	0.288		0.288
Me178_G6.16	C	7.807	0.317		0.317
CAP291.2.00_H2.15	C	>50	0.113		0.113
SO032_A2.8-1	C	0.003	1.223		0.003
CT565_C7.48	C	0.004	9.054		0.004
CH0505.w4.3	C	>50	0.071		0.071
6022.v7.c24	C	0.1157	1.001		0.1157
6146.v7.c23	C	0.014	0.696		0.014
CH064.env	C	0.135	0.859		0.135
		CAP256V2LS	VRC07-523-LS		CAP256V2LS + VRC07-523-LS
	# Viruses	100	100		100
	Total VS Neutralized
	IC80 <50ug/ml	70	94		99
	IC80 <10ug/ml	64	93		99
	IC80 <1.0ug/ml	62	75		90
	IC80 <0.1ug/ml	53	24		63
	IC80 <0.01ug/ml	39	1		40
	% VS Neutralized
	IC80 <50ug/ml	70	94		99
	IC80 <10ug/ml	64	93		99
	IC80 <1.0ug/ml	62	75		90
	IC80 <0.1ug/ml	53	24		63
	IC80 <0.01ug/ml	39	1		40
	Median IC80	0.007	0.291		0.03
	Geometric Mean	0.0187633	0.307276		0.0291071
Median and geometric means are calculated for sensitive viruses only.
Combination values are calculated as the lower of the IC50 or IC80 values for the two antibodies.

## Sheet: Table S1E, antibody information
Table S1E. First publication and data source for monoclonal antibodies.
Antibody	First publication	Data in this file
CAP256-VRC26.25	Doria-Rose et al, J Virol. 2015;90(1):76-91.	This paper
CAP256-VRC26.25.K100mA	This paper	This paper
CAP256V2LS	Mahomed et al, BMJ Open 2020;10(11):e042247.	This paper
PGDM1400	Sok et al, Proc Natl Acad Sci USA 2014;111(49):17624-9	Chuang et al, Structure 2019;27(1):196-206.e6
PGDM1400-LS	This paper	This paper
10-1074	Mouquet et al, Proc Natl Acad Sci USA, 2012;109(47):E3268-77	Chuang et al, Structure 2019;27(1):196-206.e6
PGT121	Walker et al, 2011 Nature;477(7365):466-70.	This paper
PGT121.414.LS	Patent application WO2019226829A1; Hsu et al, Front Immunol. 2021;12:710044.	This paper
3BNC117	Scheid et al, Science 2011;333(6049):1633-7.	This paper
N6	Huang et al, Immunity 2016;45(5):1108-1121.	This paper
N6-LS	Julg et al, J Virol 2017, 91(16):e00498-17	This paper
VRC01	Wu et al, Science 2010;329(5993):856-61	Kong et al Science 2016 ;352(6287):828-33
VRC01LS	Ko et al, Nature. 2014;514(7524):642-5.	This paper
VRC07-523-LS	Rudicell et al, J Virol. 2014;88(21):12669-82.	This paper
